# Supplementary material for: A Cross-Sectional Study: Systematic Quantification of Chemerin in Human Cerebrospinal Fluid
Source: Biomedicines. 2024 Nov 1;12(11):2508. doi: 10.3390/biomedicines12112508 (PMC11592017; doi:10.3390/biomedicines12112508)
Supplement: Supplementary file 1 [file biomedicines-12-02508-s001.zip]

Archive with 1 entries (1 files):
- biomedicines-3224902-supplementary.pdf
